# Supplementary material for: Approach to impaired corollary discharge in patients with schizophrenia: An analysis of self-induced somatosensory evoked potentials and fields
Source: Front Psychol. 2022 Aug 17;13:904995. doi: 10.3389/fpsyg.2022.904995 (PMC9428598; doi:10.3389/fpsyg.2022.904995)
Supplement: Supplementary file 1 [file Table_1.XLSX]

## Sheet: Supplementary Table 1
Supplementary Table 1. Result of normality test for epak values in each group and condition
	Healthy Control			Schizopphrenia
	auto	self		auto	self
SEF
N20m	0.027	0.069		0.29	0.637
P30m	0.293	0.033		0.02	0.004
SEP
N20	0.002	0.053		0.187	0.046
P27	0.364	0.697		0.689	0.677
N30	0.121	0.084		0.425	0.815
p value for Shapiro Test
